# Supplementary material for: Palbociclib-based high-throughput combination drug screening identifies synergistic therapeutic options in HPV-negative head and neck squamous cell carcinoma
Source: BMC Med. 2022 May 12;20:175. doi: 10.1186/s12916-022-02373-6 (PMC9097351; doi:10.1186/s12916-022-02373-6)
Supplement: Supplementary file 2 — Additional file 2: Table S1. Information of 162 chemicals. Table S2. Epithelial and Mesenchymal Gene lists. Table S3. Primers in this study. Table S4. Primary antibodies. Table S5. Genetic annotation of cell lines in this study. Table S6. Average ExcessHSA scores of all compounds. Table S7. Genetic annotation of PDX models. [file 12916_2022_2373_MOESM2_ESM.xlsx]

## Sheet: Table S1
Table S1： Information of 162 chemicals
Cat	Name	Target	Pathway	Source
S1002	ABT-737	Bcl-2,Autophagy	Apoptosis	SELLECK
S1005	Axitinib	c-Kit,PDGFR,VEGFR	Protein Tyrosine Kinase	SELLECK
S1006	Saracatinib (AZD0530)	Src	Angiogenesis	SELLECK
S1008	Selumetinib (AZD6244)	MEK	MAPK	SELLECK
S1010	Nintedanib (BIBF 1120)	FGFR,PDGFR,VEGFR	Protein Tyrosine Kinase	SELLECK
S1012	BMS-536924	IGF-1R	Protein Tyrosine Kinase	SELLECK
S1013	Bortezomib (PS-341)	Proteasome	Proteases	SELLECK
S1014	Bosutinib (SKI-606)	Src	Angiogenesis	SELLECK
S1021	Dasatinib	Bcr-Abl,c-Kit,Src	Angiogenesis	SELLECK
S1025	Gefitinib (ZD1839)	EGFR	Protein Tyrosine Kinase	SELLECK
S1026	Imatinib Mesylate (STI571)	Bcr-Abl,c-Kit,PDGFR	Protein Tyrosine Kinase	SELLECK
S1030	Panobinostat (LBH589)	HDAC	Epigenetics	SELLECK
S1033	Nilotinib (AMN-107)	Bcr-Abl	Angiogenesis	SELLECK
S1036	PD0325901	MEK	MAPK	SELLECK
S1042	Sunitinib Malate	c-Kit,PDGFR,VEGFR	Protein Tyrosine Kinase	SELLECK
S1044	Temsirolimus (CCI-779, NSC 683864)	mTOR	PI3K/Akt/mTOR	SELLECK
S1053	Entinostat (MS-275)	HDAC	Epigenetics	SELLECK
S1060	Olaparib (AZD2281, Ku-0059436)	PARP	DNA Damage	SELLECK
S1064	Masitinib (AB1010)	c-Kit,PDGFR	Protein Tyrosine Kinase	SELLECK
S1065	Pictilisib (GDC-0941)	PI3K	PI3K/Akt/mTOR	SELLECK
S1068	Crizotinib (PF-02341066)	ALK,c-Met	Protein Tyrosine Kinase	SELLECK
S1082	Vismodegib (GDC-0449)	Hedgehog/Smoothened	Stem Cells & Wnt	SELLECK
S1085	Belinostat (PXD101)	HDAC	Epigenetics	SELLECK
S1088	NVP-ADW742	IGF-1R	Protein Tyrosine Kinase	SELLECK
S1090	Abexinostat (PCI-24781)	HDAC	Cytoskeletal Signaling	SELLECK
S1091	Linsitinib (OSI-906)	IGF-1R	Protein Tyrosine Kinase	SELLECK
S1098	Rucaparib (AG-014699,PF-01367338) phosphate	PARP	DNA Damage	SELLECK
S1107	Danusertib (PHA-739358)	Aurora Kinase,Bcr-Abl,c-RET,FGFR	Cell Cycle	SELLECK
S1109	BI 2536	PLK	Cell Cycle	SELLECK
S1111	Foretinib (GSK1363089)	c-Met,VEGFR	Protein Tyrosine Kinase	SELLECK
S1120	Everolimus (RAD001)	mTOR	PI3K/Akt/mTOR	SELLECK
S1141	Tanespimycin (17-AAG)	HSP (e.g. HSP90)	Cytoskeletal Signaling	SELLECK
S1148	Docetaxel	Microtubule Associated	Cytoskeletal Signaling	SELLECK
S1150	Paclitaxel	Autophagy,Microtubule Associated	Cytoskeletal Signaling	SELLECK
S1152	PLX-4720	Raf	MAPK	SELLECK
S1156	Capecitabine	DNA/RNA Synthesis	DNA Damage	SELLECK
S1164	Lenvatinib (E7080)	VEGFR	Protein Tyrosine Kinase	SELLECK
S1200	Decitabine	DNA Methyltransferase	Epigenetics	SELLECK
S1209	Fluorouracil (5-Fluoracil, 5-FU)	DNA/RNA Synthesis	DNA Damage	SELLECK
S1221	Dacarbazine	DNA/RNA Synthesis	DNA Damage	SELLECK
S1229	Fludarabine Phosphate	DNA/RNA Synthesis	DNA Damage	SELLECK
S1230	Flavopiridol (Alvocidib)	CDK	Cell Cycle	SELLECK
S1244	Amuvatinib (MP-470)	c-Kit,FLT3,PDGFR	Protein Tyrosine Kinase	SELLECK
S1247	Leflunomide	Dehydrogenase	Metabolism	SELLECK
S1250	Enzalutamide (MDV3100)	Androgen Receptor	Endocrinology & Hormones	SELLECK
S1261	Celecoxib	COX	Neuronal Signaling	SELLECK
S1267	Vemurafenib (PLX4032, RG7204)	Raf	MAPK	SELLECK
S1333	Fluoxetine HCl	5-HT Receptor	Neuronal Signaling	SELLECK
S1362	Rigosertib (ON-01910)	PLK	Cell Cycle	SELLECK
S1378	Ruxolitinib (INCB018424)	JAK	JAK/STAT	SELLECK
S1441	Venlafaxine HCl	5-HT Receptor	Neuronal Signaling	SELLECK
S1475	Pimasertib (AS-703026)	MEK	MAPK	SELLECK
S1485	HMN-214	PLK	Cell Cycle	SELLECK
S1490	Ponatinib (AP24534)	Bcr-Abl,FGFR,PDGFR,VEGFR	Angiogenesis	SELLECK
S1515	Pracinostat (SB939)	HDAC	Cytoskeletal Signaling	SELLECK
S1525	Adavosertib （MK-1775）	Wee1	Cell Cycle	SELLECK
S1532	AZD7762	Chk	Cell Cycle	SELLECK
S1638	Ibuprofen	COX	Neuronal Signaling	SELLECK
S1680	Disulfiram	Dehydrogenase	Metabolism	SELLECK
S1747	Nimodipine	Autophagy,Calcium Channel	Transmembrane Transporters	SELLECK
S1774	Thioguanine	DNA Methyltransferase	Epigenetics	SELLECK
S1782	Azacitidine	DNA Methyltransferase	DNA Damage	SELLECK
S1786	Verteporfin	VDA,Hippo pathway	Angiogenesis	SELLECK
S1908	Flutamide	Androgen Receptor	Endocrinology & Hormones	SELLECK
S1950	Metformin HCl	Autophagy	Autophagy	SELLECK
S2042	Cyproterone Acetate	Androgen Receptor	Endocrinology & Hormones	SELLECK
S2151	Sonidegib (Erismodegib, NVP-LDE225)	Hedgehog/Smoothened	Stem Cells & Wnt	SELLECK
S2180	Ixazomib (MLN2238)	Proteasome	Proteases	SELLECK
S2216	Mubritinib (TAK 165)	HER2	Protein Tyrosine Kinase	SELLECK
S2217	Irinotecan HCl Trihydrate	Topoisomerase	DNA Damage	SELLECK
S2219	Momelotinib (CYT387)	JAK	JAK/STAT	SELLECK
S2226	Idelalisib (CAL-101, GS-1101)	PI3K	PI3K/Akt/mTOR	SELLECK
S2230	Galunisertib (LY2157299)	TGF-beta/Smad	TGF-beta/Smad	SELLECK
S2386	Indirubin	GSK-3	PI3K/Akt/mTOR	SELLECK
S2541	Clomipramine HCl	5-HT Receptor	Neuronal Signaling	SELLECK
S2626	Rabusertib (LY2603618)	Chk	Cell Cycle	SELLECK
S2658	Omipalisib (GSK2126458, GSK458)	mTOR,PI3K	PI3K/Akt/mTOR	SELLECK
S2673	Trametinib (GSK1120212)	MEK	MAPK	SELLECK
S2680	Ibrutinib (PCI-32765)	BTK	Angiogenesis	SELLECK
S2696	Apitolisib (GDC-0980, RG7422)	mTOR,PI3K	PI3K/Akt/mTOR	SELLECK
S2718	TAK-901	Aurora Kinase	Cell Cycle	SELLECK
S2727	Dacomitinib (PF299804, PF299)	EGFR	Protein Tyrosine Kinase	SELLECK
S2736	Fedratinib (SAR302503, TG101348)	JAK	JAK/STAT	SELLECK
S2741	Niraparib (MK-4827)	PARP	DNA Damage	SELLECK
S2746	AZ 628	Raf	MAPK	SELLECK
S2751	Milciclib (PHA-848125)	CDK	Cell Cycle	SELLECK
S2753	Tivantinib (ARQ 197)	c-Met	Protein Tyrosine Kinase	SELLECK
S2768	Dinaciclib (SCH727965)	CDK	Cell Cycle	SELLECK
S2777	PF-5274857	Hedgehog/Smoothened	Stem Cells & Wnt	SELLECK
S2783	Vistusertib (AZD2014)	mTOR	PI3K/Akt/mTOR	SELLECK
S2789	Tofacitinib (CP-690550,Tasocitinib)	JAK	JAK/STAT	SELLECK
S2807	Dabrafenib (GSK2118436)	Raf	MAPK	SELLECK
S2811	Sapanisertib (INK 128, MLN0128)	mTOR	PI3K/Akt/mTOR	SELLECK
S2814	Alpelisib (BYL719)	PI3K	PI3K/Akt/mTOR	SELLECK
S2816	Tyrphostin AG 879	HER2	Protein Tyrosine Kinase	SELLECK
S2840	Apalutamide?(ARN-509)	Androgen Receptor	Endocrinology & Hormones	SELLECK
S2851	Baricitinib (LY3009104, INCB028050)	JAK	JAK/STAT	SELLECK
S2853	Carfilzomib (PR-171)	Proteasome	Proteases	SELLECK
S2867	WHI-P154	EGFR,JAK	JAK/STAT	SELLECK
S2907	Pirfenidone	TGF-beta/Smad	TGF-beta/Smad	SELLECK
S2922	Icotinib	EGFR	Protein Tyrosine Kinase	SELLECK
S3012	Pazopanib	c-Kit,PDGFR,VEGFR	Protein Tyrosine Kinase	SELLECK
S3609	Berbamine (dihydrochloride)	Bcr-Abl	Angiogenesis	SELLECK
S4001	Cabozantinib malate (XL184)	TAM Receptor,VEGFR	Protein Tyrosine Kinase	SELLECK
S4294	Procainamide HCl	DNA Methyltransferase,Sodium Channel	Transmembrane Transporters	SELLECK
S5077	Regorafenib Monohydrate	VEGFR,PDGFR,c-Kit,c-RET,Raf	Protein Tyrosine Kinase	SELLECK
S5078	Osimertinib mesylate	EGFR	Protein Tyrosine Kinase	SELLECK
S5702	Fenipentol	AR	Others	SELLECK
S7007	Binimetinib (MEK162, ARRY-162, ARRY-438162)	MEK	MAPK	SELLECK
S7030	RG-7112	Mdm2	Apoptosis	SELLECK
S7057	LY2874455	FGFR,VEGFR	Protein Tyrosine Kinase	SELLECK
S7067	Tepotinib (EMD 1214063)	c-Met	Protein Tyrosine Kinase	SELLECK
S7083	Ceritinib (LDK378)	ALK	Protein Tyrosine Kinase	SELLECK
S7103	Taselisib (GDC 0032)	PI3K	PI3K/Akt/mTOR	SELLECK
S7110	(+)-JQ1	Epigenetic Reader Domain	Epigenetics	SELLECK
S7125	KPT-185	CRM1	Transmembrane Transporters	SELLECK
S7173	Spebrutinib (CC-292, AVL-292)	BTK	Angiogenesis	SELLECK
S7189	I-BET-762	Epigenetic Reader Domain	Epigenetics	SELLECK
S7205	Idasanutlin (RG-7388)	Mdm2	Apoptosis	SELLECK
S7252	Selinexor (KPT-330)	CRM1	Transmembrane Transporters	SELLECK
S7358	Poziotinib (HM781-36B)	HER2,EGFR	Protein Tyrosine Kinase	SELLECK
S7397	Sorafenib	Raf	MAPK	SELLECK
S7476	MG149	Histone Acetyltransferase	Epigenetics	SELLECK
S7536	Lorlatinib?(PF-6463922)	ALK	Protein Tyrosine Kinase	SELLECK
S7581	GSK J1	Histone Demethylase	Epigenetics	SELLECK
S7641	Remodelin	Histone Acetyltransferase	Epigenetics	SELLECK
S7665	CH5183284 (Debio-1347)	FGFR	Angiogenesis	SELLECK
S7693	AZD6738	ATM/ATR	PI3K/Akt/mTOR	SELLECK
S7707	Verdinexor (KPT-335)	CRM1	Transmembrane Transporters	SELLECK
S7786	Erlotinib	EGFR	Protein Tyrosine Kinase	SELLECK
S7795	ORY-1001 (RG-6016) 2HCl	Histone Demethylase	Epigenetics	SELLECK
S7796	GSK2879552 2HCl	Histone Demethylase	Epigenetics	SELLECK
S7810	Afatinib (BIBW2992) Dimaleate	EGFR,HER2	Protein Tyrosine Kinase	SELLECK
S8019	AZD5363	Akt	PI3K/Akt/mTOR	SELLECK
S8041	Cobimetinib (GDC-0973, RG7420)	MEK	MAPK	SELLECK
S8048	Venetoclax (ABT-199, GDC-0199)	Bcl-2	Apoptosis	SELLECK
S8065	Nutlin-3b	Mdm2	Apoptosis	SELLECK
S8134	Radotinib	Bcr-Abl	Angiogenesis	SELLECK
S8294	Olmutinib (HM61713, BI 1482694)	EGFR,BTK	Protein Tyrosine Kinase	SELLECK
S8362	Irbinitinib (ARRY-380, ONT-380)	HER2	Protein Tyrosine Kinase	SELLECK
S8379	YU238259	DNA-PK	DNA Damage	SELLECK
S8401	Erdafitinib (JNJ-42756493)	FGFR	Angiogenesis	SELLECK
S8427	LTURM34	DNA-PK	DNA Damage	SELLECK
S8791	Zanubrutinib (BGB-3111)	BTK	Protein Tyrosine Kinase	SELLECK
S8781	Selpercatinib (LOXO-292, ARRY-192)	c-RET	Apoptosis	SELLECK
S8843	AZD7648	DNA-PK	DNA Damage	SELLECK
S1001	Navitoclax (ABT-263)	Bcl-2	Apoptosis	SELLECK
S1037	Perifosine (KRX-0401)	Akt	PI3K/Akt/mTOR	SELLECK
S1149	Gemcitabine HCl	DNA/RNA Synthesis,Autophagy	DNA Damage	SELLECK
S1215	Carboplatin	DNA/RNA Synthesis	DNA Damage	SELLECK
S1826	Nedaplatin	DNA/RNA Synthesis	DNA Damage	SELLECK
S3056	Miltefosine	Akt	PI3K/Akt/mTOR	SELLECK
S2150	Neratinib (HKI-272)	EGFR,HER2	Protein Tyrosine Kinase	SELLECK
S5232	Alectinib hydrochloride	ALK	Protein Tyrosine Kinase	SELLECK
S7061	GSK126	Histone Methyltransferase	Epigenetics	SELLECK
S8229	Brigatinib (AP26113)	ALK	Angiogenesis	SELLECK
S1224	Oxaliplatin	DNA/RNA Synthesis	DNA Damage	SELLECK
S2116	Cisplatin	DNA/RNA Synthesis	DNA Damage	SELLECK
S1214	Bleomycin (NSC125066) sulfate	DNA/RNA Synthesis		SELLECK
S1896	Hydroxyurea (NSC-32065)	DNA/RNA Synthesis	DNA Damage	SELLECK
S5097	Methotrexate disodium	DHFR	Metabolism	SELLECK
A2000	Cetuximab	EGFR	Protein Tyrosine Kinase	SELLECK

## Sheet: Table S2
Table S2：Epithelial and Mesenchymal Gene lists
Epithelial gene set	Mesenchymal gene set
ABCC3	AKAP12
ADAP1	ANK2
AGR2	AP1S2
AIM1	AXL
ALDH3B2	BAG2
ALOX5	C12orf24
ANK3	CALD1
ANXA4	CEP170
ANXA9	CHN1
AP1M2	COL5A2
AQP3	DENND5A
ARAP2	EMP3
AREG	ETV1
ARHGAP8	FERMT2
ARHGDIB	FHL1
ARHGEF5	FSTL1
ATP1B1	GFPT2
ATP2C2	GJA1
B3GNT3	GLYR1
BIK	KDELC1
BLNK	LEPRE1
BSPRY	LGALS1
C10orf116	LHFP
C19orf21	LOXL2
C1orf106	MAP1B
C1orf116	MSN
C4orf19	MXRA7
CAMK2N1	MYL9
CAPN1	PMP22
CBLC	POPDC3
CD46	PTRF
CDH1	RECK
CDH3	SACS
CDS1	SERPINE1
CEACAM1	SH2B3
CEACAM6	SOAT1
CKMT1A	SOBP
CLDN4	SPARC
CLDN7	SRPX
CNKSR1	TGFB1I1
COMT	TMEFF1
CTSH	TMEM158
CYB561	TPM2
CYP4F3	TRPC1
DDR1	TUBA1A
DENND2D	TUBB6
DSC2	VIM
DSP	ZEB1
DTX4
EHF
ELF3
ELMO3
EPCAM
EPHA1
EPN3
EPS8L1
EPS8L2
ERBB2
ERBB3
ERMP1
ESRP1
ESRP2
EVPL
EXPH5
F11R
FA2H
FBP1
FOXA1
FXYD3
GALNT3
GPR56
GPX2
GRB7
GRHL2
HES1
HNMT
HPGD
ICA1
IL1RN
IL20RA
IRF6
ITGB4
ITGB6
JUP
KCNK1
KLF5
KLK6
KRT15
KRT18
KRT19
KRT7
KRT8
LAD1
LCN2
LLGL2
LSR
LY75
MALL
MANSC1
MAP7
MAPK13
MGST2
MPZL2
MST1R
MTUS1
MYH14
MYO1D
MYO5C
MYO6
OAS1
OCLN
OR7E14P
OVOL2
PERP
PKP3
PLS1
PLXNB2
POF1B
PPFIBP2
PPL
PRSS8
PTK6
PYCARD
RAB11FIP1
RAB20
RAB25
RABGAP1L
RBM47
RHOD
S100A14
S100P
SCEL
SCNN1A
SDC1
SERINC5
SFN
SH2D3A
SH3YL1
SHANK2
SLC37A1
SLC9A3R1
SLPI
SORL1
SPINT1
SPINT2
SSH3
ST14
STAP2
SYNGR2
TACSTD2
TGFA
TJP2
TMC6135CD9
TMEM30B
TMPRSS2
TMPRSS4
TNFSF13
TOB1
TOX3
TRIM31
TSPAN1
TSPAN13
TSPAN15
TTC39A
UGT1A1
VAMP8
VGLL1
XBP1
ZNF165

## Sheet: Table S3
Table S3: Primers in this study
CDK4 Forward Primer	CTTCCCATCAGCACAGTTCG
CDK4 Reverse Primer	CCTTGATCTCCCGGTCAGTT
CDK6 Forward Primer	CCAGATGGCTCTAACCTCAGT
CDK6 Reverse Primer	AACTTCCACGAAAAAGAGGCTT
CCND1 Forward Primer	GCTGCGAAGTGGAAACCATC
CCND1 Reverse Primer	CCTCCTTCTGCACACATTTGAA
RB1 Forward Primer	CTCTCGTCAGGCTTGAGTTTG
RB1 Reverse Primer	GACATCTCATCTAGGTCAACTGC
GAPDH Forward Primer	TTCCACCCATGGCAAATTCC
GAPDH Reverse Primer	ATCTCGCTCCTGGAAGATGG

## Sheet: Table S4
Table S4：Primary antibodies
Cat	Name	Source	Application
#9309	Rb	Cell Signaling Technology	WB/IHC
#8516	Phospho-Rb (Ser807/811)	Cell Signaling Technology	WB/IHC
#3590	Phospho-Rb (Ser780)	Cell Signaling Technology	WB
#55506	Cyclin D1	Cell Signaling Technology	WB
#12790	CDK4	Cell Signaling Technology	WB
#13331	CDK6	Cell Signaling Technology	WB
#5174	GAPDH	Cell Signaling Technology	WB
#18048	CDK2	Cell Signaling Technology	WB
#67955	Cyclin A2	Cell Signaling Technology	WB
#3195	E-Cadherin	Cell Signaling Technology	WB
#13116	N-Cadherin	Cell Signaling Technology	WB
#5741	Vimentin	Cell Signaling Technology	WB
#9585	Slug	Cell Signaling Technology	WB
#3879	Snail	Cell Signaling Technology	WB
#9116	CDC2	Cell Signaling Technology	WB
#28711	Aurora B/AIM1	Cell Signaling Technology	WB
#2947	p21 Waf1/Cip1	Cell Signaling Technology	WB
#2808	Survivin	Cell Signaling Technology	WB
#4513	PLK1	Cell Signaling Technology	WB
#2317	S6 Ribosomal Protein	Cell Signaling Technology	WB
#4858	Phospho-S6 Ribosomal Protein (Ser235/236)	Cell Signaling Technology	WB
#4691	Akt (pan)	Cell Signaling Technology	WB
#4060	Phospho-Akt (Ser473)	Cell Signaling Technology	WB
#4695	p44/42 MAPK (Erk1/2)	Cell Signaling Technology	WB
#4370	Phospho-p44/42 MAPK (Erk1/2) (Thr202/Tyr204)	Cell Signaling Technology	WB
#65939	RRM2	Cell Signaling Technology	WB
#5174	GAPDH	Cell Signaling Technology	WB
#9523	Smad3	Cell Signaling Technology	WB
#9520	Phospho-Smad3	Cell Signaling Technology	WB
#2947	p21 Waf1/Cip1	Cell Signaling Technology	WB
sc-271791	p15INK4B/CDKN2B	Santa Cruz Biotechnology	WB

## Sheet: Table S5
Table S5: Genetic annotation of cell lines in this study
SNV
Sample	Gene	Pathway	CHROM	POS	ID	REF	ALT	FORMAT	INFOR	Func_refGene	Gene_refGene	ExonicFunc_refGene	AAChange_refGene
CAL27	CDKN2A	Cell_cycle_pathway	chr9	21971153	.	C	A	GT:AD:AF:F1R2:F2R1:MBQ:MFRL:MMQ:MPOS:SA_MAP_AF:SA_POST_PROB	0/1:1,186:0.970:1,90:0,96:30:306,171:60:32:0.994,0.994,0.995:0.029,0.025,0.946	exonic	CDKN2A	stopgain	CDKN2A:NM_000077:exon2:c.205G>T:p.E69X,CDKN2A:NM_001195132:exon2:c.205G>T:p.E69X
CAL27	TP53	p53_pathway	chr17	7578271	.	T	A	GT:AD:AF:F1R2:F2R1:MBQ:MFRL:MMQ:MPOS:SA_MAP_AF:SA_POST_PROB	0/1:0,202:0.987:0,110:0,92:35:0,176:60:30:0.999,0.999,1.000:0.027,0.027,0.946	exonic	TP53	nonsynonymous_SNV	TP53:NM_001126115:exon2:c.182A>T:p.H61L,TP53:NM_001126116:exon2:c.182A>T:p.H61L,TP53:NM_001126117:exon2:c.182A>T:p.H61L,TP53:NM_001276697:exon2:c.101A>T:p.H34L,TP53:NM_001276698:exon2:c.101A>T:p.H34L,TP53:NM_001276699:exon2:c.101A>T:p.H34L,TP53:NM_001126118:exon5:c.461A>T:p.H154L,TP53:NM_000546:exon6:c.578A>T:p.H193L,TP53:NM_001126112:exon6:c.578A>T:p.H193L,TP53:NM_001126113:exon6:c.578A>T:p.H193…
CAL27	SMAD4	TGF-beta pathway	chr18	48584560	.	C	T	GT:AD:AF:F1R2:F2R1:MBQ:MFRL:MMQ:MPOS:SA_MAP_AF:SA_POST_PROB	0/1:1,39:0.961:1,15:0,24:30:171,212:60:22:0.973,0.973,0.975:0.024,0.030,0.946	exonic	SMAD4	stopgain	SMAD4:NM_005359:exon6:c.733C>T:p.Q245X
CAL33	PIK3CA	PI3K_pathway	chr3	178952085	.	A	G	GT:AD:AF:F1R2:F2R1:MBQ:MFRL:MMQ:MPOS:SA_MAP_AF:SA_POST_PROB	0/1:140,64:0.327:71,37:69,27:34:196,171:60:28:0.295,0.299,0.314:0.016,0.010,0.974	exonic	PIK3CA	nonsynonymous_SNV	PIK3CA:NM_006218:exon21:c.3140A>G:p.H1047R
CAL33	FAT1	HIPPO_pathway	chr4	187525569	.	T	A	GT:AD:AF:F1R2:F2R1:MBQ:MFRL:MMQ:MPOS:SA_MAP_AF:SA_POST_PROB	0/1:0,39:0.971:0,22:0,17:32:0,196:60:20:0.999,0.999,1.000:0.027,0.027,0.946	exonic	FAT1	stopgain	FAT1:NM_005245:exon18:c.10510A>T:p.K3504X
CAL33	CDKN2A	Cell_cycle_pathway	chr9	21971096	.	C	A	GT:AD:AF:F1R2:F2R1:MBQ:MFRL:MMQ:MPOS:SA_MAP_AF:SA_POST_PROB	0/1:0,65:0.969:0,35:0,30:32:0,195:60:20:0.999,0.999,1.000:0.028,0.026,0.946	exonic	CDKN2A	stopgain	CDKN2A:NM_000077:exon2:c.262G>T:p.E88X,CDKN2A:NM_001195132:exon2:c.262G>T:p.E88X
CAL33	SMAD4	TGF-beta pathway	chr18	48584593	.	C	T	GT:AD:AF:F1R2:F2R1:MBQ:MFRL:MMQ:MPOS:SA_MAP_AF:SA_POST_PROB	0/1:1,52:0.955:0,22:1,30:32:197,182:60:26:0.980,0.979,0.981:0.028,0.026,0.946	exonic	SMAD4	stopgain	SMAD4:NM_005359:exon6:c.766C>T:p.Q256X
SCC4	CDKN2A	Cell_cycle_pathway	chr9	21968237	.	GA	G	GT:AD:AF:F1R2:F2R1:MBQ:MFRL:MMQ:MPOS:PGT:PID:SA_MAP_AF:SA_POST_PROB	0/1:0,27:0.967:0,11:0,16:37:0,177:60:38:0|1:21968237_GA_G:0.999,0.999,1.000:0.027,0.027,0.946	exonic	CDKN2A	frameshift_deletion	CDKN2A:NM_000077:exon3:c.461delT:p.I154fs
SCC4	CDKN2A	Cell_cycle_pathway	chr9	21968239	.	TGTCTGCAGA	T	GT:AD:AF:F1R2:F2R1:MBQ:MFRL:MMQ:MPOS:PGT:PID:SA_MAP_AF:SA_POST_PROB	0/1:0,27:0.983:0,11:0,16:33:0,177:60:36:0|1:21968237_GA_G:0.999,0.999,1.000:0.027,0.027,0.946	exonic	CDKN2A	frameshift_deletion	CDKN2A:NM_000077:exon3:c.458_459del:p.D153fs
SCC4	TP53	p53_pathway	chr17	7578479	.	G	A	GT:AD:AF:F1R2:F2R1:MBQ:MFRL:MMQ:MPOS:SA_MAP_AF:SA_POST_PROB	0/1:1,208:0.971:0,115:1,93:33:187,178:60:28:0.995,0.995,0.995:0.030,0.024,0.946	exonic	TP53	nonsynonymous_SNV	TP53:NM_001126115:exon1:c.55C>T:p.P19S,TP53:NM_001126116:exon1:c.55C>T:p.P19S,TP53:NM_001126117:exon1:c.55C>T:p.P19S,TP53:NM_001126118:exon4:c.334C>T:p.P112S,TP53:NM_000546:exon5:c.451C>T:p.P151S,TP53:NM_001126112:exon5:c.451C>T:p.P151S,TP53:NM_001126113:exon5:c.451C>T:p.P151S,TP53:NM_001126114:exon5:c.451C>T:p.P151S,TP53:NM_001276695:exon5:c.334C>T:p.P112S,TP53:NM_001276696:exon5:c.334C>T:p.P112…
SCC9	HRAS	OTHERS	chr11	533505	.	A	C	GT:AD:AF:F1R2:F2R1:MBQ:MFRL:MMQ:MPOS:SA_MAP_AF:SA_POST_PROB	0/1:153,134:0.468:78,83:75,51:37:173,170:60:34:0.435,0.459,0.467:0.034,0.008,0.958	exonic	HRAS	nonsynonymous_SNV	HRAS:NM_001130442:exon4:c.398T>G:p.L133R,HRAS:NM_001318054:exon4:c.79T>G:p.S27A,HRAS:NM_005343:exon4:c.398T>G:p.L133R,HRAS:NM_176795:exon4:c.398T>G:p.L133R
SCC9	TP53	p53_pathway	chr17	7577084	.	TCTGTGCGCCGGTCTCTCCCAGGACAGGCACAA	T	GT:AD:AF:F1R2:F2R1:MBQ:MFRL:MMQ:MPOS:SA_MAP_AF:SA_POST_PROB	0/1:0,46:0.972:0,20:0,26:32:0,193:60:24:0.999,0.999,1.000:0.027,0.027,0.946	exonic	TP53	frameshift_deletion	TP53:NM_001126115:exon4:c.426_457del:p.V142fs,TP53:NM_001126116:exon4:c.426_457del:p.V142fs,TP53:NM_001126117:exon4:c.426_457del:p.V142fs,TP53:NM_001276697:exon4:c.345_376del:p.V115fs,TP53:NM_001276698:exon4:c.345_376del:p.V115fs,TP53:NM_001276699:exon4:c.345_376del:p.V115fs,TP53:NM_001126118:exon7:c.705_736del:p.V235fs,TP53:NM_000546:exon8:c.822_853del:p.V274fs,TP53:NM_001126112:exon8:c.822_853d…
PECAPJ41	FAT1	HIPPO_pathway	chr4	187539971	.	T	A	GT:AD:AF:F1R2:F2R1:MBQ:MFRL:MMQ:MPOS:SA_MAP_AF:SA_POST_PROB	0/1:0,67:0.985:0,38:0,29:34:0,173:60:20:0.999,0.999,1.000:0.027,0.027,0.946	exonic	FAT1	nonsynonymous_SNV	FAT1:NM_005245:exon10:c.7769A>T:p.N2590I
UPCISCC131	FAT1	HIPPO_pathway	chr4	187539702	.	AC	A	GT:AD:AF:F1R2:F2R1:MBQ:MFRL:MMQ:MPOS:SA_MAP_AF:SA_POST_PROB	0/1:67,29:0.312:36,18:31,11:33:183,161:60:43:0.281,0.281,0.302:0.015,0.016,0.969	exonic	FAT1	frameshift_deletion	FAT1:NM_005245:exon10:c.8037delG:p.G2679fs
UPCISCC131	FAT1	HIPPO_pathway	chr4	187629374	.	C	CA	GT:AD:AF:F1R2:F2R1:MBQ:MFRL:MMQ:MPOS:SA_MAP_AF:SA_POST_PROB	0/1:64,94:0.589:34,41:30,53:38:170,170:60:35:0.582,0.573,0.595:0.014,0.027,0.959	exonic	FAT1	frameshift_insertion	FAT1:NM_005245:exon2:c.1607dupT:p.L536fs
UPCISCC172	FBXW7	Notch_pathway	chr4	153247174	.	C	G	GT:AD:AF:F1R2:F2R1:MBQ:MFRL:MMQ:MPOS:SA_MAP_AF:SA_POST_PROB	0/1:12,31:0.723:3,12:9,19:38:191,196:60:20:0.703,0.705,0.721:0.018,0.036,0.946	exonic	FBXW7	nonsynonymous_SNV	FBXW7:NM_001013415:exon9:c.1274G>C:p.R425T,FBXW7:NM_018315:exon9:c.1388G>C:p.R463T,FBXW7:NM_033632:exon10:c.1628G>C:p.R543T,FBXW7:NM_001349798:exon12:c.1628G>C:p.R543T
UPCISCC172	CDKN2A	Cell_cycle_pathway	chr9	21971120	.	G	A	GT:AD:AF:F1R2:F2R1:MBQ:MFRL:MMQ:MPOS:SA_MAP_AF:SA_POST_PROB	0/1:2,105:0.954:1,60:1,45:31:236,189:60:23:0.980,0.980,0.981:0.027,0.026,0.947	exonic	CDKN2A	stopgain	CDKN2A:NM_000077:exon2:c.238C>T:p.R80X,CDKN2A:NM_001195132:exon2:c.238C>T:p.R80X
UPCISCC172	TP53	p53_pathway	chr17	7578467	.	T	G	GT:AD:AF:F1R2:F2R1:MBQ:MFRL:MMQ:MPOS:SA_MAP_AF:SA_POST_PROB	0/1:0,111:0.987:0,68:0,43:37:0,188:60:24:0.999,0.999,1.000:0.027,0.026,0.946	exonic	TP53	nonsynonymous_SNV	TP53:NM_001126115:exon1:c.67A>C:p.T23P,TP53:NM_001126116:exon1:c.67A>C:p.T23P,TP53:NM_001126117:exon1:c.67A>C:p.T23P,TP53:NM_001126118:exon4:c.346A>C:p.T116P,TP53:NM_000546:exon5:c.463A>C:p.T155P,TP53:NM_001126112:exon5:c.463A>C:p.T155P,TP53:NM_001126113:exon5:c.463A>C:p.T155P,TP53:NM_001126114:exon5:c.463A>C:p.T155P,TP53:NM_001276695:exon5:c.346A>C:p.T116P,TP53:NM_001276696:exon5:c.346A>C:p.T116…
UPCISCC172	SMAD4	TGF-beta pathway	chr18	48604754	.	G	A	GT:AD:AF:F1R2:F2R1:MBQ:MFRL:MMQ:MPOS:SA_MAP_AF:SA_POST_PROB	0/1:0,60:0.968:0,35:0,25:31:0,188:60:21:0.999,0.999,1.000:0.026,0.027,0.946	exonic	SMAD4	nonsynonymous_SNV	SMAD4:NM_005359:exon12:c.1576G>A:p.E526K
FADU	FAT1	HIPPO_pathway	chr4	187532564	.	TC	T	GT:AD:AF:F1R2:F2R1:MBQ:MFRL:MMQ:MPOS:SA_MAP_AF:SA_POST_PROB	0/1:0,23:0.979:0,14:0,9:31:0,231:60:28:0.999,0.999,1.000:0.029,0.025,0.946	exonic	FAT1	frameshift_deletion	FAT1:NM_005245:exon14:c.9828delG:p.G3276fs
Detroit562	PIK3CA	PI3K_pathway	chr3	178952085	.	A	G	GT:AD:AF:F1R2:F2R1:MBQ:MFRL:MMQ:MPOS:SA_MAP_AF:SA_POST_PROB	0/1:81,70:0.463:42,38:39,32:34:188,184:60:33:0.439,0.449,0.464:0.022,0.013,0.965	exonic	PIK3CA	nonsynonymous_SNV	PIK3CA:NM_006218:exon21:c.3140A>G:p.H1047R
HSC2	PIK3CA	PI3K_pathway	chr3	178952085	.	A	G	GT:AD:AF:F1R2:F2R1:MBQ:MFRL:MMQ:MPOS:SA_MAP_AF:SA_POST_PROB	0/1:116,112:0.491:65,62:51,50:33:189,181:60:34:0.461,0.483,0.491:0.029,0.010,0.961	exonic	PIK3CA	nonsynonymous_SNV	PIK3CA:NM_006218:exon21:c.3140A>G:p.H1047R
HSC2	CDKN2A	Cell_cycle_pathway	chr9	21994211	.	GGGCGC	G	GT:AD:AF:F1R2:F2R1:MBQ:MFRL:MMQ:MPOS:SA_MAP_AF:SA_POST_PROB	0/1:2,356:0.958:1,179:1,177:33:142,187:60:30:0.994,0.994,0.994:0.024,0.030,0.946	exonic	CDKN2A	frameshift_deletion	CDKN2A:NM_058195:exon1:c.115_119del:p.A39fs
HN6	TP53	p53_pathway	chr17	7578394	.	T	A	GT:AD:AF:F1R2:F2R1:MBQ:MFRL:MMQ:MPOS:SA_MAP_AF:SA_POST_PROB	0/1:1,259:0.977:0,141:1,118:35:222,190:60:26:0.996,0.996,0.996:0.029,0.025,0.946	exonic	TP53	nonsynonymous_SNV	TP53:NM_001126115:exon1:c.140A>T:p.H47L,TP53:NM_001126116:exon1:c.140A>T:p.H47L,TP53:NM_001126117:exon1:c.140A>T:p.H47L,TP53:NM_001276697:exon1:c.59A>T:p.H20L,TP53:NM_001276698:exon1:c.59A>T:p.H20L,TP53:NM_001276699:exon1:c.59A>T:p.H20L,TP53:NM_001126118:exon4:c.419A>T:p.H140L,TP53:NM_000546:exon5:c.536A>T:p.H179L,TP53:NM_001126112:exon5:c.536A>T:p.H179L,TP53:NM_001126113:exon5:c.536A>T:p.H179L,T…
HN30	PIK3CA	PI3K_pathway	chr3	178936094	.	C	A	GT:AD:AF:F1R2:F2R1:MBQ:MFRL:MMQ:MPOS:SA_MAP_AF:SA_POST_PROB	0/1:23,13:0.361:9,5:14,8:33:170,186:60:20:0.312,0.347,0.361:0.030,0.015,0.955	exonic	PIK3CA	nonsynonymous_SNV	PIK3CA:NM_006218:exon10:c.1636C>A:p.Q546K
HN30	CDKN2A	Cell_cycle_pathway	chr9	21971183	.	CTCGGGCGCTGCCCA	C	GT:AD:AF:F1R2:F2R1:MBQ:MFRL:MMQ:MPOS:SA_MAP_AF:SA_POST_PROB	0/1:0,108:0.987:0,46:0,62:38:0,181:60:34:0.999,0.999,1.000:0.027,0.027,0.946	exonic	CDKN2A	frameshift_deletion	CDKN2A:NM_000077:exon2:c.161_174del:p.M54fs,CDKN2A:NM_001195132:exon2:c.161_174del:p.M54fs,CDKN2A:NM_058195:exon2:c.204_217del:p.D68fs
HN30	NOTCH1	Notch_pathway	chr9	139412212	.	C	A	GT:AD:AF:F1R2:F2R1:MBQ:MFRL:MMQ:MPOS:SA_MAP_AF:SA_POST_PROB	0/1:1,183:0.976:1,91:0,92:33:216,180:60:34:0.994,0.994,0.995:0.030,0.024,0.946	exonic	NOTCH1	nonsynonymous_SNV	NOTCH1:NM_017617:exon8:c.1433G>T:p.C478F
HN30	HRAS	OTHERS	chr11	534288	.	C	T	GT:AD:AF:F1R2:F2R1:MBQ:MFRL:MMQ:MPOS:SA_MAP_AF:SA_POST_PROB	0/1:181,95:0.355:73,53:108,42:30:178,175:60:35:0.291,0.337,0.344:0.275,0.003,0.723	exonic	HRAS	nonsynonymous_SNV	HRAS:NM_001130442:exon2:c.35G>A:p.G12D,HRAS:NM_005343:exon2:c.35G>A:p.G12D,HRAS:NM_176795:exon2:c.35G>A:p.G12D
Copy Number Alterations
Sample	Gene	Pathway	chromosome	start	end	log2
CAL27	SMAD4	TGF-beta pathway	chr18	48500710	48604848	-1.00601
CAL33	TGFBR2	TGF-beta pathway	chr3	30648345	30664831	-1.01078
CAL33	MYC	MYC_Pathway	chr8	128748799	128752950	0.66636
CAL33	SMAD4	TGF-beta pathway	chr18	48500710	48604848	-1.01086
SCC4	CDK6	Cell_cycle_pathway	chr7	92244458	92300838	1.48943
SCC4	CCND1	Cell_cycle_pathway	chr11	69456135	69466019	1.70745
SCC4	AKT1	PI3K_pathway	chr14	105235890	105259046	0.773954
SCC9	FAT1	HIPPO_pathway	chr4	187509643	187631041	-1.49008
SCC9	MYC	MYC_Pathway	chr8	128748799	128752950	0.672818
SCC9	TP53	p53_pathway	chr17	7565249	7580759	-1.40632
PECAPJ15	PIK3CA	PI3K_pathway	chr3	178916547	178943873	0.833103
PECAPJ15	CDK6	Cell_cycle_pathway	chr7	92244458	92300838	1.33682
PECAPJ15	CDKN2A	Cell_cycle_pathway	chr9	21968065	21994439	-22.9654
PECAPJ15	NOTCH1	Notch_pathway	chr9	139390521	139418514	2.11038
PECAPJ15	CCND1	Cell_cycle_pathway	chr11	69456135	69466019	2.31557
PECAPJ41	CDKN2A	Cell_cycle_pathway	chr9	21968065	21994439	-1.03443
PECAPJ41	CCND1	Cell_cycle_pathway	chr11	69456135	69466019	1.06961
PECAPJ41	YAP1	HIPPO_pathway	chr11	101981489	102100730	4.21548
PECAPJ41	SMAD4	TGF-beta pathway	chr18	48500710	48604848	-1.01547
UPCISCC131	CDKN2A	Cell_cycle_pathway	chr9	21968065	21994439	-22.2069
UPCISCC131	NOTCH1	Notch_pathway	chr9	139390521	139418514	0.904648
UPCISCC131	CCND1	Cell_cycle_pathway	chr11	69456135	69466019	2.96846
UPCISCC131	AKT1	PI3K_pathway	chr14	105235890	105259046	0.881823
UPCISCC172	MYC	MYC_Pathway	chr8	128748799	128752950	1.08093
FADU	PIK3CA	PI3K_pathway	chr3	178916547	178943873	0.694514
FADU	MYC	MYC_Pathway	chr8	128748799	128752950	0.960537
FADU	NOTCH1	Notch_pathway	chr9	139390521	139418514	1.00211
FADU	CCND1	Cell_cycle_pathway	chr11	69456135	69466019	3.68715
FADU	SMAD4	TGF-beta pathway	chr18	48500710	48604848	-16.6713
Detroit562	CDK6	Cell_cycle_pathway	chr7	92244458	92300838	0.598385
Detroit562	MYC	MYC_Pathway	chr8	128748799	128752950	0.642272
Detroit562	CCND1	Cell_cycle_pathway	chr11	69456135	69466019	1.52999
Detroit562	YAP1	HIPPO_pathway	chr11	101981489	102100730	3.05845
HSC2	PIK3CA	PI3K_pathway	chr3	178916547	178943873	0.694932
HSC2	CCND1	Cell_cycle_pathway	chr11	69456135	69466019	0.686776
HSC2	YAP1	HIPPO_pathway	chr11	101981489	102100730	0.757228
HSC2	SMAD4	TGF-beta pathway	chr18	48500710	48604848	-1.23456
HN6	NFE2L2	NRF2_PATHWAY	chr2	178092486	178120918	0.876408
HN6	MYC	MYC_Pathway	chr8	128748799	128752950	1.13873
HN6	CCND1	Cell_cycle_pathway	chr11	69456135	69466019	2.63797
HN30	CDK6	Cell_cycle_pathway	chr7	92244458	92300838	0.865488
HN30	MYC	MYC_Pathway	chr8	128748799	128752950	0.607372

## Sheet: Table S6
Table S6: Average ExcessHSA scores of all compounds
	FADU	CAL27	HN6	SCC9	Average ExcessHSA score	Category
Pictilisib (GDC-0941)	-536.989	-294.485	-231.417	-138.751	-300.411	Synergy
(+)-JQ-1	-299.416	-303.081	-198.136	-192.397	-248.257	Synergy
Osimertinib mesylate	-381.603	-239.284	-212.749	-121.504	-238.785	Synergy
Nintedanib (BIBF 1120)	-289.777	-223.514	-296.626	-127.004	-234.23	Synergy
Binimetinib (MEK162 ARRY-162 ARRY-438162)	-484.266	-198.187	-155.259	-90.8051	-232.129	Synergy
Alpelisib（BYL719）	-313.48	-176.611	-200.185	-221.059	-227.834	Synergy
Cobimetinib (GDC-0973 RG7420)	-478.789	-219.9	-99.0632	-94.8197	-223.143	Synergy
Dacomitinib (PF299804 PF299)	-401.946	-206.015	-150.812	-127.357	-221.532	Synergy
Neratinib (HKI-272)	-438.032	-159.916	-184.142	-57.5805	-209.918	Synergy
Icotinib	-256.953	-187.771	-241.678	-148.463	-208.716	Synergy
Apitolisib (GDC-0980	-246.771	-196.963	-190.255	-174.66	-202.162	Synergy
Selumetinib (AZD6244)	-315.511	-302.493	-130.086	-56.4562	-201.137	Synergy
AZD5363	-217.352	-121.576	-154.741	-285.755	-194.856	Synergy
WHI-P154	-59.5046	-214.939	-400.359	-87.4211	-190.556	Synergy
GSK-525762A(I-BET-762)	-275.323	-171.04	-147.368	-167.465	-190.299	Synergy
Cetuximab	-319.591	-142.965	-192.35	-105.746	-190.163	Synergy
Temsirolimus (CCI-779 NSC 683864)	-172.153	-254.698	-226.587	-98.8875	-188.081	Synergy
Everolimus (RAD001)	-208.638	-151.829	-184.235	-204.361	-187.266	Synergy
Taselisib (GDC-0032)	-177.417	-204.278	-93.5532	-265.244	-185.123	Synergy
PD0325901	-222.838	-109.152	-187.776	-218.967	-184.683	Synergy
Erlotinib hydrochloride	-249.626	-127.996	-90.7063	-267.843	-184.043	Synergy
Fludarabine Phosphate	-225.808	-105.191	-209.516	-185.992	-181.627	Synergy
Zanubrutinib (BGB-3111)	-247.463	-184.594	-207.722	-73.8815	-178.415	Synergy
Trametinib (GSK1120212)	-175.239	-178.568	-226.544	-130.486	-177.709	Synergy
Pimasertib (AS-703026)	-243.031	-124.722	-32.2823	-310.578	-177.653	Synergy
INK 128 (MLN0128)	-130.296	-15.3603	-267.329	-274.273	-171.815	Synergy
Ibrutinib (PCI-32765)	-253.336	-140.138	-148.361	-139.61	-170.361	Synergy
Oxaliplatin	-268.288	-70.8966	-38.8974	-295.398	-168.37	Synergy
Cabozantinib malate (XL184)	-203.624	-76.8414	-177.465	-213.42	-167.837	Synergy
Poziotinib (HM781-36B)	-299.136	-144.806	-122.428	-99.3377	-166.427	Synergy
Omipalisib (GSK2126458)	-105.784	-130.223	-162.082	-260.715	-164.701	Synergy
Linsitinib (OSI-906)	-242.584	-182.807	-72.5547	-123.39	-155.334	Synergy
Idelalisib (CAL-101 GS-1101)	-121.83	-161.29	-244.799	-92.438	-155.089	Synergy
Verdinexor (KPT-335)	-144.065	-154.471	-198.906	-122.91	-155.088	Synergy
NVP-ADW742	-138.227	-131.664	-258.385	-86.0567	-153.583	Synergy
gefitinib	-229.723	-93.1761	-120.106	-150.37	-148.344	Synergy
AZD2014	-227.112	-150	-136.12	-76.5773	-147.452	Synergy
Olmutinib (HM61713 BI 1482694)	-158.705	-34.8123	-217.91	-163.986	-143.853	Synergy
KPT-185	-86.4977	-101.595	-212.568	-166.338	-141.75	Synergy
BMS-536924	-152.784	-149.33	-230.271	-34.1959	-141.645	Synergy
Saracatinib (AZD0530)	-161.59	-226.413	-183.058	4.95127	-141.527	Synergy
Perifosine (KRX-0401)	-190.456	-84.0607	-102.367	-178.427	-138.827	Synergy
Dasatinib	-165.936	-209.879	-75.7106	-98.6624	-137.547	Synergy
Flavopiridol (Alvocidib)	-164.136	-28.534	-104.747	-238.652	-134.017	Synergy
Ruxolitinib (INCB018424)	-162.425	-70.0524	-171.857	-112.5	-129.209	Synergy
Tofacitinib (CP-690550Tasocitinib)	-243.336	-154.057	-123.99	12.7577	-127.157	Synergy
Afatinib (BIBW2992) Dimaleate	-180.132	-151.287	-225.505	55.233	-125.423	Synergy
Lorlatinib (PF-6463922)	25.9434	-378.716	-89.9563	-28.2544	-117.746	Synergy
LDK378 (Ceritinib)	-153.765	-123.572	-238.35	50.5344	-116.288	Synergy
Bosutinib	-152.469	-4.01875	-126.817	-163.753	-111.765	Synergy
Tanespimycin (17-AAG)	-67.8672	-83.208	-109.974	-168.432	-107.37	Synergy
Sunitinib Malate	-174.286	-64.1201	-8.06175	-162.003	-102.118	Synergy
Leflunomide	-77.3313	-89.3333	-226.806	-8.96042	-100.608	Synergy
ORY-1001 (RG-6016) 2HCl	-202.807	-247.14	18.1694	37.2698	-98.627	Synergy
Selpercatinib (LOXO-292 ARRY-192)	-103.81	-103.578	-143.654	-34.2044	-96.3115	Synergy
Miltefosine	-171.481	-17.5617	-135.805	-54.491	-94.8345	Synergy
Baricitinib (LY3009104 INCB028050)	-211.412	-54.6972	-60.5839	-50.4294	-94.2807	Synergy
Alectinib hydrochloride	7.06363	-170.947	-166.849	-46.1394	-94.2181	Synergy
AZD7648	-103.282	-112.047	-187.772	26.5606	-94.1352	Synergy
CH5183284 (Debio-1347)	-161.38	49.8663	-125.487	-132.853	-92.4634	Synergy
AZ 628	29.972	-64.8593	-77.3296	-253.865	-91.5204	Synergy
AP26113	-108.075	-17.718	-110.725	-112.207	-87.1813	Synergy
Pracinostat (SB939)	-140.285	22.2404	-139.931	-88.3298	-86.5762	Synergy
Azacitidine	66.2039	-130.435	-117.949	-163.327	-86.3766	Synergy
Carboplatin	-84.5047	-130.537	-186.952	66.5626	-83.858	Synergy
Spebrutinib (CC-292 AVL-292)	-93.4548	-144.538	-90.3279	-1.19427	-82.3787	Synergy
Milciclib (PHA-848125)	-156.522	-74.7269	0.93985	-95.8121	-81.5302	Synergy
Fluorouracil (5-Fluoracil 5-FU)	-103.462	-123.963	-83.8405	-7.91919	-79.7964	Synergy
Niraparib (MK-4827)	-84.2828	-113.693	-9.22619	-110.534	-79.434	Synergy
Entinostat (MS-275)	-102.869	-90.1355	-44.1548	-75.1708	-78.0826	Synergy
Sonidegib (Erismodegib NVP-LDE225)	-40.2968	40.1901	-227.73	-74	-75.4591	Synergy
Ibuprofen	-142.412	-76.2228	-61.8253	-14.7335	-73.7985	Synergy
GSK2879552 2HCl	-68.7811	-167.697	-37.299	-19.5905	-73.3419	Synergy
Erdafitinib (JNJ-42756493)	43.0985	-89.9614	-125.819	-116.793	-72.3689	Synergy
Dabrafenib (GSK2118436)	-121.449	-208.193	22.0568	28.3921	-69.7983	Synergy
Remodelin	-247.796	-38.815	95.2797	-79.1003	-67.608	Synergy
Rucaparib (AG-014699PF-01367338) phosphate	-25.3696	-184.715	-13.4146	-38.063	-65.3904	Synergy
Vismodegib (GDC-0449)	-103.438	-125.748	64.9098	-88.3692	-63.1611	Synergy
Olaparib (AZD2281 Ku-0059436)	-30.0202	-132.696	-105.767	23.9497	-61.1334	Synergy
Dacarbazine	-83.8422	-99.0412	-31.7007	-28.4223	-60.7516	Synergy
Tyrphostin AG 879	-62.8075	-79.8199	-11.5226	-88.5111	-60.6653	Synergy
Nilotinib (AMN-107)	-86.7385	10.4651	-133.333	-26.3618	-58.9921	Synergy
LTURM34	-251.054	71.7923	94.1368	-146.792	-57.9791	Synergy
PCI-24781 (Abexinostat)	31.2014	-175.673	-46.6069	-37.1339	-57.0532	Synergy
GSK126	-79.5959	-24.7601	-66.1275	-45.8833	-54.0917	Synergy
KPT-330	-26.2121	-91.4062	-60.3555	-36.617	-53.6477	Synergy
Navitoclax (ABT-263)	-67.6269	-32.8229	-63.1215	-48.8889	-53.1151	Synergy
Carfilzomib (PR-171)	-82.6923	-13.9755	-49.2669	-58.6565	-51.1478	Synergy
Lenvatinib (E7080)	-169.805	-29.1048	-142.965	137.445	-51.1073	Synergy
Disulfiram	-98.7884	-42.5547	-19.7211	-42.7327	-50.9492	Synergy
Radotinib	-269.31	131.229	62.5978	-123.241	-49.6809	Synergy
Ponatinib (AP24534)	-139.41	87.2408	-95.3411	-48.6616	-49.043	Synergy
Nutlin-3b	-4.30108	-124.798	-28.2869	-37.989	-48.8437	Synergy
Tepotinib (EMD 1214063)	-97.3841	-39.5851	-15.0583	-42.7964	-48.706	Synergy
Cyproterone Acetate	-29.0786	-63.1951	-65.1786	-30.7662	-47.0546	Synergy
Flutamide	-4.81786	-132.398	-20.3036	-26.7235	-46.0607	Synergy
Vemurafenib (PLX4032 RG7204)	-77.6106	-76.3231	68.6856	-97.3301	-45.6446	Synergy
Foretinib (GSK1363089)	-103.291	136.807	-124.432	-90.3413	-45.3142	Synergy
LY-2874455	-96.8098	54.6123	65.9436	-197.159	-43.3532	Synergy
Amuvatinib (MP-470)	-23.9969	8.23353	-113.987	-43.3373	-43.2719	Synergy
Bortezomib (PS-341)	-22.3963	-42.3206	-32.2581	-74.6964	-42.9178	Synergy
Dinaciclib (SCH727965)	-54.4334	-13.8511	2.21465	-97.1595	-40.8073	Synergy
Methotrexate disodium	12.3929	-95.0225	-31.5149	-48.5912	-40.6839	Synergy
Regorafenib Monohydrate	-116.329	21.6369	-132.841	67.3569	-40.044	Synergy
Berbamine (dihydrochloride)	-48.9103	-110.854	32.6954	-30.0978	-39.2918	Synergy
Apalutamide?(ARN-509)	-22.8771	-87.0068	-34.2039	-9.4085	-38.3741	Synergy
Pirfenidone	40.192	0.205761	-89.0961	-101.074	-37.443	Synergy
Hydroxyurea (NSC-32065)	-42.4581	-59.022	-17.0392	-22.9341	-35.3633	Synergy
Panobinostat (LBH589)	-28.7277	-33.1395	-87.1795	9.12052	-34.9816	Synergy
Fenipentol	-44.3761	2.4463	-13.3595	-78.8028	-33.523	Synergy
Venlafaxine HCl	-25.164	-103.388	-23.8874	20	-33.1099	Synergy
Enzalutamide (MDV3100)	-7.84884	3.10651	-59.6756	-63.4947	-31.9781	Synergy
AZD7762	-23.8681	-109.144	16.9363	-10.9332	-31.7522	Synergy
Nimodipine	71.2541	-63.5569	-82.347	-40.4986	-28.7871	Synergy
Galunisertib (LY2157299)	-36.4053	-20.6772	-40.2266	-14.5365	-27.9614	Synergy
Danusertib (PHA-739358)	-94.4131	-58.6343	43.4741	1.62476	-26.9871	Synergy
Capecitabine	-133.768	177.489	-47.3083	-102.563	-26.5375	Synergy
Ixazomib (MLN2238)	-13.3305	-30.2479	-27.2351	-32.5761	-25.8474	Synergy
Fedratinib (SAR302503	82.5141	-43.2628	-72.8212	-66.3489	-24.9797	Synergy
Metformin HCl	-113.46	-17.6842	-90.767	126.5	-23.8528	Synergy
Masitinib (AB1010)	-44.1957	-128.438	75.2302	2.87333	-23.6325	Synergy
Decitabine	-50.2389	-13.1511	41.0256	-72.0974	-23.6154	Synergy
tak-901	-9.05333	-66.7338	-20.3451	1.86989	-23.5656	Synergy
Imatinib Mesylate (STI571)	-75.2395	101.997	-21.4815	-87.9685	-20.673	Synergy
Mubritinib (TAK 165)	-89.4254	121.144	-8.52601	-104.149	-20.2392	Synergy
Axitinib	-101.121	124.514	-74.7646	-13.9462	-16.3294	Additive
Crizotinib (PF-02341066)	-80.309	37.29	56.1313	-76.7188	-15.9016	Additive
Nedaplatin	-1.42241	-40.0876	-6.08696	-7.81126	-13.8521	Additive
Bleomycin (NSC125066) sulfate	-23.0912	-9.02949	-45.0948	23.4942	-13.4303	Additive
Irinotecan HCl Trihydrate	62.9734	-189.035	5.46667	74.3676	-11.5569	Additive
YU238259	-30.7783	-104.94	116.733	-22.907	-10.4732	Additive
Belinostat (PXD101)	146.101	-47.58	-64.3345	-68.617	-8.60773	Additive
Cisplatin	22.4803	21.5328	-11.7904	-62.7357	-7.62823	Additive
ABT-737	16.5248	30.1166	-81.0072	9.89467	-6.11778	Additive
BI 2536	-151.862	-10.5174	242.39	-104.205	-6.04862	Additive
RG-7112	-8.933	18.7447	1.96078	-27.5693	-3.94921	Additive
Idasanutlin (RG-7388)	-45.4005	-55.3081	109.618	-24.7021	-3.94827	Additive
Sorafenib	-100.604	109.838	-8.85559	-15.4397	-3.76541	Additive
Momelotinib (CYT387)	-10.0802	49.8307	-2.98913	-33.951	0.702618	Additive
Indirubin	-68.4871	32.2285	66.1984	-16.953	3.2467	Additive
PLX-4720	-53.7213	30.0252	101.812	-63.5759	3.63505	Additive
Verteporfin	6.69085	-51.4266	60	6.30915	5.39335	Additive
GSK J1	-12.5	37.6869	-56.5371	53.1287	5.44461	Additive
Thioguanine	42.8091	-235.56	66.6964	150.727	6.16822	Additive
Procainamide HCl	-36.0676	18.2353	-1.279e-13	53.3399	8.87691	Additive
Irbinitinib (ARRY-380 ONT-380)	-23.2991	-14.8618	151.925	-71.2372	10.6319	Additive
Fluoxetine HCl	50.3372	19.3412	49.3813	-44.9042	18.5389	Additive
MG149	30.2658	-15.9905	6.48045	61.2237	20.4949	Antagonistic
Rabusertib (LY2603618)	130.244	-7.20339	-51.1271	24.4574	24.0928	Antagonistic
Celecoxib	-11.0287	18.0523	117.873	-18.895	26.5003	Antagonistic
Pazopanib	-25.5286	106.621	-37.9528	74.3186	29.3645	Antagonistic
Venetoclax (ABT-199)	71.2195	124.057	-90.0888	22.8186	32.0015	Antagonistic
PF-5274857	-24.3418	5.60345	140.578	13.9073	33.9367	Antagonistic
Clomipramine HCl	22.9489	116.453	76.1572	7.2606	55.7049	Antagonistic
Docetaxel	22.39	80.0556	329.079	-180.483	62.7604	Antagonistic
Rigosertib (ON-01910)	-4.74576	247.79	201.311	-187.386	64.2424	Antagonistic
Tivantinib (ARQ 197)	33.6788	224.808	71.25	-36.6898	73.2617	Antagonistic
HMN-214	-15.9325	25.0297	264.265	32.1498	76.378	Antagonistic
MK1775	5.35177	123.628	50	131.254	77.5583	Antagonistic
Azd6738	150.25	110.49	112.319	36.0669	102.281	Antagonistic
Paclitaxel	475.101	-98.8876	263.822	55.3963	173.858	Antagonistic
Gemcitabine HCl	5.29623	106.16	416.851	181.298	177.401	Antagonistic

## Sheet: Table S7
Table S7: Genetic annotation of PDX models in this study
SNV
Gene	Sample	Pathway	CHROM	POS	ID	REF	ALT	FORMAT	INFOR	Func_refGene	Gene_refGene	ExonicFunc_refGene
TP53	SHHN002	p53_pathway	chr17	7577127	.	CA	C	GT:AD:AF:F1R2:F2R1:MBQ:MFRL:MMQ:MPOS:SA_MAP_AF:SA_POST_PROB	0/1:39,35:0.478:21,20:18,15:40:203,214:60:21:0.458,0.443,0.473:0.023,0.018,0.959	exonic	TP53	frameshift_deletion
TP53	SHHN002	p53_pathway	chr17	7579840	.	GT	G	GT:AD:AF:F1R2:F2R1:MBQ:MFRL:MMQ:MPOS:SA_MAP_AF:SA_POST_PROB	0/1:62,52:0.459:38,27:24,25:40:183,174:60:42:0.432,0.441,0.456:0.013,0.029,0.958	exonic	TP53	frameshift_deletion
TGFBR2	SHHN004	TGF-beta pathway	chr3	30732957	.	G	A	GT:AD:AF:F1R2:F2R1:MBQ:MFRL:MMQ:MPOS:SA_MAP_AF:SA_POST_PROB	0/1:1,112:0.970:0,61:1,51:35:161,187:60:35:0.990,0.990,0.991:0.029,0.025,0.946	exonic	TGFBR2	nonsynonymous_SNV
FBXW7	SHHN004	Notch_pathway	chr4	153247303	.	T	C	GT:AD:AF:F1R2:F2R1:MBQ:MFRL:MMQ:MPOS:SA_MAP_AF:SA_POST_PROB	0/1:1,63:0.954:1,26:0,37:37:160,172:60:20:0.983,0.983,0.984:0.025,0.029,0.946	exonic	FBXW7	nonsynonymous_SNV
NOTCH1	SHHN004	Notch_pathway	chr9	139412675	.	T	C	GT:AD:AF:F1R2:F2R1:MBQ:MFRL:MMQ:MPOS:SA_MAP_AF:SA_POST_PROB	0/1:44,48:0.520:23,24:21,24:39:181,163:60:23:0.501,0.501,0.522:0.022,0.017,0.960	exonic	NOTCH1	nonsynonymous_SNV
CDKN2A	SHHN001	Cell_cycle_pathway	chr9	21971111	.	G	C	GT:AD:AF:F1R2:F2R1:MBQ:MFRL:MMQ:MPOS:SA_MAP_AF:SA_POST_PROB	0/1:1,170:0.965:1,84:0,86:38:171,194:60:26:0.994,0.994,0.994:0.025,0.028,0.946	exonic	CDKN2A	nonsynonymous_SNV
NOTCH1	SHHN001	Notch_pathway	chr9	139411828	.	C	A	GT:AD:AF:F1R2:F2R1:MBQ:MFRL:MMQ:MPOS:SA_MAP_AF:SA_POST_PROB	0/1:1,180:0.976:0,107:1,73:35:177,173:60:36:0.994,0.994,0.994:0.024,0.030,0.946	exonic	NOTCH1	nonsynonymous_SNV
CDKN2A	SHHN005	Cell_cycle_pathway	chr9	21974719	.	CG	C	GT:AD:AF:F1R2:F2R1:MBQ:MFRL:MMQ:MPOS:SA_MAP_AF:SA_POST_PROB	0/1:2,222:0.945:0,105:2,117:37:196,179:60:36:0.991,0.990,0.991:0.026,0.028,0.947	exonic	CDKN2A	frameshift_deletion
TP53	SHHN005	p53_pathway	chr17	7577539	.	G	A	GT:AD:AF:F1R2:F2R1:MBQ:MFRL:MMQ:MPOS:SA_MAP_AF:SA_POST_PROB	0/1:162,55:0.268:90,32:72,23:36:178,178:60:20:0.248,0.197,0.253:0.004,0.101,0.895	exonic	TP53	nonsynonymous_SNV
TP53	SHHN005	p53_pathway	chr17	7578464	.	G	A	GT:AD:AF:F1R2:F2R1:MBQ:MFRL:MMQ:MPOS:SA_MAP_AF:SA_POST_PROB	0/1:78,137:0.631:43,80:35,57:32:181,185:60:41:0.620,0.625,0.637:0.023,0.015,0.962	exonic	TP53	nonsynonymous_SNV
Copy Number Alterations
Gene	Sample	Pathway	chromosome	start	end	log2
FAT1	SHHN002	HIPPO_pathway	chr4	187509643	187630006	-24.6404
FAT1	SHHN002	HIPPO_pathway	chr4	187630006	187631041	-9.56374
SMAD4	SHHN002	TGF-beta pathway	chr18	48500710	48604848	-1.87142
PIK3CA	SHHN001	PI3K_pathway	chr3	178916547	178943873	0.614072
MYC	SHHN001	MYC_Pathway	chr8	128748799	128752950	0.646018
CCND1	SHHN001	Cell_cycle_pathway	chr11	69456135	69466019	0.676677
YAP1	SHHN001	HIPPO_pathway	chr11	101981489	102100730	0.633373
SMAD4	SHHN001	TGF-beta pathway	chr18	48500710	48604848	-1.33082
NFE2L2	SHHN003	NRF2_PATHWAY	chr2	178092486	178120918	1.36265
PIK3CA	SHHN003	PI3K_pathway	chr3	178916547	178943873	0.972842
CDK6	SHHN003	Cell_cycle_pathway	chr7	92244458	92300838	1.25042
MYC	SHHN003	MYC_Pathway	chr8	128748799	128752950	0.956202
CCND1	SHHN003	Cell_cycle_pathway	chr11	69456135	69466019	1.03343
MYC	SHHN005	MYC_Pathway	chr8	128748799	128752950	3.45097
CCND1	SHHN005	Cell_cycle_pathway	chr11	69456135	69466019	1.7061
YAP1	SHHN005	HIPPO_pathway	chr11	101981489	102056958	1.73684
YAP1	SHHN005	HIPPO_pathway	chr11	102076676	102100730	2.38582
RB1	SHHN005	Cell_cycle_pathway	chr13	48878067	49054305	-1.29131
